# Supplementary material for: A new genus (Copepoda, Harpacticoida, Laophontidae) from Jeju Island of Korea
Source: Zookeys. 2014 Oct 16;(447):1–20. doi: 10.3897/zookeys.447.7603 (PMC4205746; doi:10.3897/zookeys.447.7603)
Supplement: XML Treatment for Jejulaophonte [file zookeys.447.7603-treatment1.xml]

<!DOCTYPE tp:taxon-treatment
  PUBLIC "-//TaxonX//DTD Taxonomic Treatment Publishing DTD v0 20100105//EN" "tax-treatment-NSO.dtd">
<tp:taxon-treatment xmlns:tp="http://www.plazi.org/taxpub"><tp:treatment-meta><kwd-group><label>Taxon classification</label><kwd><named-content content-type="kingdom">Animalia</named-content></kwd><kwd><named-content content-type="order">Harpacticoida</named-content></kwd><kwd><named-content content-type="family">Laophontidae</named-content></kwd></kwd-group><mixed-citation publication-type="journal"><person-group><name><surname>Back</surname><given-names>Jinwook</given-names></name><name><surname>Lee</surname><given-names>Wonchoel</given-names></name></person-group><article-title>A new genus (<tp:taxon-name><tp:taxon-name-part taxon-name-part-type="subclass">Copepoda</tp:taxon-name-part></tp:taxon-name>, <tp:taxon-name><tp:taxon-name-part taxon-name-part-type="order">Harpacticoida</tp:taxon-name-part></tp:taxon-name>, <tp:taxon-name><tp:taxon-name-part taxon-name-part-type="family">Laophontidae</tp:taxon-name-part></tp:taxon-name>) from Jeju Island of Korea</article-title><source>Zookeys</source><day>16</day><month>10</month><year>2014</year><volume>2014</volume><issue>447</issue><fpage>1</fpage><lpage>20</lpage><pub-id pub-id-type="doi">10.3897/zookeys.447.7603</pub-id></mixed-citation></tp:treatment-meta><tp:nomenclature><tp:taxon-name>
                            <tp:taxon-name-part taxon-name-part-type="genus">Jejulaophonte</tp:taxon-name-part>
                            <object-id xmlns:xlink="http://www.w3.org/1999/xlink" content-type="zoobank" xlink:type="simple">http://zoobank.org/8526EE96-00AC-49D3-AB2C-D6969CF1D4E9</object-id>
                        </tp:taxon-name><tp:taxon-status xmlns:xlink="http://www.w3.org/1999/xlink" xlink:type="simple">gen. n.</tp:taxon-status></tp:nomenclature><tp:treatment-sec sec-type="Diagnosis"><title>Diagnosis.</title><p><tp:taxon-name><tp:taxon-name-part taxon-name-part-type="family">Laophontidae</tp:taxon-name-part></tp:taxon-name>. Body elongate, sub-cylindrical, not dorsoventrally depressed; genital field with 2 setae each on P6 and small copulatory pore located in median depression; anal operculum well developed. Sexual dimorphism in antennules, P3–P6, and genital segmentation; rostrum small, fused at base; antennule with a small process in segment 2 and 7–segmented subchirocer in male, aesthetasc on segment 4 and 6 in female, 5 and 7 in male; maxillary syncoxa with 2 endites, endopod represented by 2 setae fused basally and 1 small naked seta; P1 exopod–2 with 5 setae; P2 smaller than P3 and P4; P3 enp-2 in male produced into a conspicuous apophysis.</p></tp:treatment-sec><tp:treatment-sec sec-type="Type and only species"><title>Type and only species.</title><p><italic><tp:taxon-name><tp:taxon-name-part taxon-name-part-type="genus">Jejulaophonte</tp:taxon-name-part> <tp:taxon-name-part taxon-name-part-type="species">hyeopjaeensis</tp:taxon-name-part></tp:taxon-name></italic> sp. n.</p><!--PageBreak--></tp:treatment-sec></tp:taxon-treatment>
